# Supplementary material for: Direct observation of the cell-wall remodeling in adhering Staphylococcus aureus 27217: An AFM study supported by SEM and TEM
Source: Cell Surf. 2019 Mar 5;5:100018. doi: 10.1016/j.tcsw.2019.100018 (PMC7389151; doi:10.1016/j.tcsw.2019.100018)
Supplement: Supplementary data 2 [file mmc2.xml]

<?xml version="1.0" encoding="UTF-8" standalone="no"?><data:data><datasets><author>christian.marliere@u-psud.fr</author><type>0</type><dataset><value>1</value><reason>Data will be made available on request</reason><comments/></dataset></datasets></data:data>
